# Supplementary material for: MAK33 antibody light chain amyloid fibrils are similar to oligomeric precursors
Source: PLoS One. 2017 Jul 26;12(7):e0181799. doi: 10.1371/journal.pone.0181799 (PMC5528828; doi:10.1371/journal.pone.0181799)
Supplement: S1 Table — (XLS) [file pone.0181799.s005.xls]

## Sheet: Sheet1
S1 Table: ssNMR parameters
type	sampling	MAS (kHz)	number of scans	first transfer				second transfer				third transfer				fourth transfer				acquisition time
				type	shape	power	length	type	shape	power	length	type	shape	power	length	type	shape	power	length
																				F1	F2	F3
PDSD	uniform	10	48	H-C CP	ramp 100%-70% on 1H	1H: 64 kHz, 13C: 54 kHz	1.5 ms	PDSD			50 ms									15 ms	18 ms
N(CA)CX	uniform	10	288	H-N CP	ramp 100%-70% on 1H	1H: 64 kHz, 15N: 44 kHz	800 µs	SPECIFIC-CP	ramp 100%-90% on 15N	15N: 32 kHz, 13C: 11 kHz	3 ms	PDSD			50 ms					14 ms	18 ms
N(CA)CX	50% NUS	17	2048	H-N CP	ramp 100%-70% on 1H	1H: 69 kHz, 15N: 30 kHz	2 ms	SPECIFIC-CP	ramp 100%-90% on 15N	15N: 35 kHz, 13C: 8 kHz	6 ms	PDSD			50 ms					15 ms	18 ms
NCACX	uniform	10	24	H-N CP	ramp 100%-70% on 1H	1H: 64 kHz, 15N: 44 kHz	800 µs	SPECIFIC-CP	ramp 100%-90% on 15N	15N: 32 kHz, 13C: 11 kHz	3 ms	PDSD			50 ms					7 ms	8 ms	12 ms
NCACX	50% NUS	17	32	H-N CP	ramp 100%-70% on 1H	1H: 64 kHz, 15N: 30 kHz	1.5 ms	SPECIFIC-CP	ramp 100%-90% on 15N	15N: 35 kHz, 13C: 8 kHz	5.2 ms	PDSD			50 ms					8 ms	7 ms	14 ms
N(CO)CX	uniform	10	320	H-N CP	ramp 100%-70% on 1H	1H: 64 kHz, 15N: 44 kHz	800 µs	SPECIFIC-CP	ramp 100%-90% on 15N	15N: 33 kHz, 13C: 25 kHz	3 ms	PDSD			50 ms					11 ms	18 ms
N(CO)CX	50% NUS	17	2048	H-N CP	ramp 100%-70% on 1H	1H: 69 kHz, 15N: 30 kHz	2 ms	SPECIFIC-CP	ramp 100%-90% on 15N	15N: 31 kHz, 13C: 29 kHz	4.4 ms	PDSD			50 ms					15 ms	18 ms
NCOCX	uniform	10	32	H-N CP	ramp 100%-70% on 1H	1H: 64 kHz, 15N: 44 kHz	800 µs	SPECIFIC-CP	ramp 100%-90% on 15N	15N: 33 kHz, 13C: 25 kHz	3 ms	PDSD			50 ms					8 ms	9 ms	18 ms
NCOCA	50% NUS	17	32	H-N CP	ramp 100%-70% on 1H	1H: 69 kHz, 15N: 30 kHz	1.2 ms	SPECIFIC-CP	ramp 100%-90% on 15N	15N: 31 kHz, 13C: 29 kHz	4.4 ms	BSH-CP	ramp 100%-70%	9 kHz	7.5 ms					9 ms	8 ms	14 ms
CANCO	50% NUS	17	32	H-C CP	ramp 100%-70% on 1H	1H: 65 kHz, 13C: 29 kHz	600 µs	SPECIFIC-CP	ramp 100%-90% on 15N	15N: 35 kHz, 13C: 8 kHz	5.2 ms	SPECIFIC-CP	ramp 100%-90% on 15N	15N: 31 kHz, 13C: 29 kHz	4.4 ms					7 ms	8 ms	14 ms
N(CA)CB	uniform	17	512	H-N CP	ramp 100%-70% on 1H	1H: 69 kHz, 15N: 30 kHz	2 ms	SPECIFIC-CP	ramp 100%-90% on 15N	15N: 35 kHz, 13C: 8 kHz	5 ms	DREAM	tangent +/- 3.5 kHz	8 kHz	4.5 ms					12 ms	9 ms
NCACB	50% NUS	17	32	H-N CP	ramp 100%-70% on 1H	1H: 69 kHz, 15N: 30 kHz	2 ms	SPECIFIC-CP	ramp 100%-90% on 15N	15N: 35 kHz, 13C: 8 kHz	5 ms	DREAM	tangent +/- 3.5 kHz	8 kHz	4.5 ms					9 ms	5 ms	6 ms
N(COCA)CB	uniform	17	1088	H-N CP	ramp 100%-70% on 1H	1H: 69 kHz, 15N: 30 kHz	2 ms	SPECIFIC-CP	ramp 100%-90% on 15N	15N: 31 kHz, 13C: 29 kHz	4.4 ms	BSH-CP	ramp 100%-70%	10 kHz	7.5 ms	DREAM	tangent +/- 3.5 kHz	8 kHz	4.5 ms	10 ms	9 ms
general settings:	interscan delay 2.5 s
	during mixing blocks: 80 kHz cw 1H decoupling
	during acquisition: 80 kHz SPINAL-64 decoupling
